# Supplementary material for: Low Transforming Growth Factor-β Pathway Activity in Cervical Adenocarcinomas
Source: Front Oncol. 2022 Jun 8;12:797453. doi: 10.3389/fonc.2022.797453 (PMC9213724; doi:10.3389/fonc.2022.797453)
Supplement: Supplementary Table 2 — The 153-gene TGF-β response signature as defined by Padua et al. (38). The gene names are indicated, as well as their up- or downregulated status in the original signature. [file Table_2.xlsx]

## Sheet: Supplementary table 2
Gene name	TGFB UP or DOWN
ABTB2	UP
ACSBG1	UP
ALOX5AP	UP
AMIGO2	UP
ANGPTL4	UP
ANK1	UP
ARFGAP1	UP
ARL6IP2	UP
BET1L	UP
BHLHB2	UP
BHMT	UP
BMPR2	UP
C18orf25	UP
C3orf28	UP
C3orf52	UP
C6orf145	UP
C6orf148	UP
CCDC93	UP
CCDC93	UP
CD1E	UP
CDKN1A	UP
CENPF	UP
CKMT2	UP
COL1A1	UP
COL4A1	UP
COL4A2	UP
COL8A2	UP
CTGF	UP
CUBN	UP
DNAJC7	UP
EDN1	UP
ELK3	UP
ELK3	UP
ETS2	UP
FHL3	UP
FILIP1L	UP
FLJ10357	UP
FNDC3B	UP
FSTL3	UP
FZR1	UP
GADD45B	UP
GRB10	UP
HLX	UP
HMOX1	UP
HRH1	UP
IL11	UP
JAG1	UP
JMJD3	UP
JUN	UP
JUNB	UP
LARP6	UP
LBH	UP
LEMD3	UP
LMCD1	UP
MAP3K4	UP
MGC14376	UP
MLXIP	UP
NCOR2	UP
NDST1	UP
NEDD9	UP
NP	UP
NPAS1	UP
PASK	UP
PCTK2	UP
PDGFA	UP
PDLIM4	UP
PFKFB3	UP
PHLDB1	UP
PKIA	UP
PLK3	UP
PPP1R13L	UP
PSCD1	UP
PSCD1	UP
PTH	UP
PVRIG	UP
RARA	UP
RASL10A	UP
RBMS1	UP
RBMS1	UP
RBMS1	UP
RHOB	UP
SERPINE1	UP
SGK	UP
SKIL	UP
SLC17A3	UP
SMAD7	UP
SMOX	UP
SMTN	UP
SMURF1	UP
SNAI1	UP
SPHK1	UP
SPSB1	UP
SSBP3	UP
TBC1D2B	UP
TBL1Y	UP
TBPL1	UP
TFEB	UP
TMEPAI	UP
TNFAIP8	UP
TNFRSF12A	UP
TPM1	UP
TUBB4	UP
TUFT1	UP
VEGFA	UP
YIPF5	UP
ZEB1	UP
ZFP36L1	UP
ZFP36L1	UP
ADCK2	DOWN
ADRB2	DOWN
AGTR2	DOWN
AGXT2L1	DOWN
AHI1	DOWN
ANGEL2	DOWN
ARHGAP12	DOWN
ARID5B	DOWN
ATF7IP	DOWN
AVPI1	DOWN
BRDT	DOWN
C13orf15	DOWN
CD163	DOWN
CD28	DOWN
CDKN2AIP	DOWN
CEBPD	DOWN
CITED2	DOWN
CYBB	DOWN
DDIT4	DOWN
DOPEY1	DOWN
FAT4	DOWN
FGB	DOWN
FLT4	DOWN
FLVCR2	DOWN
HNMT	DOWN
ID1	DOWN
IL5	DOWN
IRS1	DOWN
MAS1	DOWN
MTMR1	DOWN
MYBL1	DOWN
MYC	DOWN
MYH11	DOWN
NA	DOWN
NR2F2	DOWN
OLIG2	DOWN
PAIP2B	DOWN
PNPLA4	DOWN
RAB11FIP4	DOWN
RAI2	DOWN
RNASE4	DOWN
SERTAD2	DOWN
SLC16A3	DOWN
SPP1	DOWN
SYCP1	DOWN
THPO	DOWN
UTP14A	DOWN
ZNF318	DOWN
ZNF395	DOWN
ZNF44	DOWN
